# Supplementary material for: An integrative approach reveals five new species of highland papayas (Caricaceae, Vasconcellea) from northern Peru
Source: PLoS One. 2020 Dec 10;15(12):e0242469. doi: 10.1371/journal.pone.0242469 (PMC7728213; doi:10.1371/journal.pone.0242469)
Supplement: S4 Table — (XLSX) [file pone.0242469.s011.xlsx]

## Sheet: Tabla Final
Species	Distribution	Cultivation status	Habitat	Altitude (m above sea level)	Growth form	Height (m)	Monoecious/ dioecious	Deciduous / Evergreen	Leaf: length (cm)	Leaf: widest width (cm)	Leaf: shape	Leaf: number of lobes or leaflets	Leaf: (lobes) apex shape	Leaf: Petiole length (cm)	Leaf : surface	Female flower: color	Female flower: corolla surface	Female flower: petal length (mm)	Female flower: ovary surface	Female flower: size style	Female flower: stigma length (mm)	Female flower: stigma apex	Male flower: color	Male flower: total length (mm)	Male flower: peduncle (cm)	Male flower: corolla tube surface	Male flower: corolla tube length (mm)	Male flower: size comparison lobe length - tube length	Male flower: pistillode length (mm)	Male flower: pistillode/corolla ratio	Male flower: anthers length (mm)	Male flower: stamens filaments surface	Male flower: connective shape	Male flower: connective size	Fruit: color	Fruit: shape	Fruit: length (cm)	Fruit: widest width (cm)	Fruit: surface	Seed: shape	Seed: surface	Seed: length (mm)	Seed: widest width (mm)	References
Vasconcellea badilloi	Peru	home gardens	seasonally dry forest cloud forests	Min: 1300 Max: 3200	tree, shrub	Min: 4 Max: 6	dioecious	evergreen	Min: 20 Max: 35	Min: 36 Max: 60	alternate, crowded at top of tree, palmately compound	Min: 5 Max: 7	acute	Min: 60 Max: 75	Leaves roughly textured	green, reddish outside	glabrous, pubescent	Min: 25 Max: 35	smooth	long	Min: 5 Max: 5.7	divided	-	-	-	-	-	-	-	-	-	-	-	-	yellow, orange to pink	ovoid	Min: 6 Max: 7.5	Min: 4 Max: 5	smooth	fusiform	sclerotesta with conical protuberances	Min: 7 Max: 8	Min: 4.5 Max: 5	This study
Vasconcellea candicans	Ecuador, Peru	wild, home gardens	seasonally dry forest Arid places	Min: 200 Max: 3200	tree, shrub	Min: 2 Max: 5	dioecious	deciduous	Min: 5 Max: 22	Min: 5 Max: 18	simple	-	rounded obtuse acute	Min: 3 Max: 10	Glabrous bellow, pubescent bellow	green, write	glabrous	Min: 16 Max: 25	slightly angled, strongly angled Sulcate	indistinct	Min: 5 Max: 10	entire lobed	green, yellow	Min: 7 Max: 24	Min: 2.5 Max: 8	long trichomes sparsely distributed along the tube	Min: 5 Max: 16	corolla lobes shorter than the corolla tube	Min: 3 Max: 6	shorter than ½ the length of the corolla tube	Min: 0.6 Max: 2.2	glabrous; slightly pubescent	obtuse, ronuded	up to 1/3 of the anther length		fusiform, obovoid globose	Min: 10 Max: 18	Min: 3 Max: 4	angled sulcate	fusiform, oval	smooth Rounded projections	Min: 7 Max: 9	Mean: 5	De Candolle, 1864; Badillo, 1967, 1971; IBPGR, 1988
Vasconcellea cauliflora	Colombia, Costa Rica, Venezuela, Nicaragua, Panama, Guatemala Mexico, Honduras, El Salvador	wild, home gardens	seasonally dry forest -Cloud forests	Max: 1600	tree	Min: 0.3 Mean: 3.29	dioecious	deciduous	Min: 10 Max: 80	-	lobed	-	attenuate acuminate or caudate	Max: 61	Glabrous bellow	white	-	-	slightly angled	long, short but well-defined		divided	white	Min: 30	-	glabrous	-	corolla lobes shorter than the corolla tube	Max: 11	shorter than ½ the length of the corolla tube	-	glabrous; slightly pubescen	long acuminate acute	c. 1/2 of anther lenght	yellow, Orange	obovoid globose	-	-	sulcate	oval	laminar projections, longitudinal ridges	-	-	De Candolle, 1864; Badillo, 1967, 1971; IBPGR, 1988
Vasconcellea carvalhoae	Peru	home gardens	seasonally dry forest cloud forests	Min: 1800 Max: 2236	tree, shrub	Min: 2 Max: 4	dioecious	deciduous	Min: 35 Max: 40	Min: 40 Max: 60	palmately compound to lobed	Min: 5 Max: 6	attenuate acute	Min: 50 Max: 60	lighter green below, glabrous bellow	green-yellow outside, green inside	glabrous, pubescent	Min: 30 Max: 40	smooth	long	Min: 5.5 Max: 7	entire lobed	-	-	-	-	-	-	-	-	-	-	-	-	yellow	ovoid	Min: 6 Max: 8	Min: 4.2 Max: 5.6	angled	fusiform	rounded projections	Min: 5 Max: 7	Min: 3 Max: 5	This study
Vasconcellea chachapoyensis	Peru	home gardens	premontane wet forests, montane forests, cloud forests	Min: 2400 Max: 2800	tree	Min: 2 Max: 12	dioecious	evergreen	Min: 25 Max: 38	Min: 19 Max: 60	palmately compound, deeply lobe	Min: 4 Max: 7	caudate, acute	Min: 50 Max: 70	glabrous and bright green above	green-yellowish, green inside	glabrous	Min: 16 Max: 23	strongly angled	long, short but well-defined	Min: 5.7 Max: 12	divided	green-yellow	Min: 30 Max: 40	Min: 15 Max: 20	-	Min: 16 Max: 23	corolla lobes shorter than the corolla tube, 16 to 23 mm	Min: 9 Max: 11	-	Min: 1.5 Max: 2.5	loosely pilose	acute		yellow-orange	ovoid, pyriform	Min: 7.5 Max: 8.5	Min: 3.5 Max: 4.5	sulcate, angled	fusiform	smooth, large and conical protuberances	Min: 4 Max: 5	Min: 3 Max: 4	This study
Vasconcellea chilensis	Chile	wild	arid places	Min: 10 Max: 1000	shrub	Min: 1 Max: 4	dioecious	deciduous	Min: 2.5 Max: 8	Min: 2.5 Max: 8	lobed simple	Min: 3 Max: 5	obtuse acute	Min: 3 Max: 5	glabrous bellow	reddish outside	glabrous	Mean: 11	smooth	indistinct	Mean: 2	entire	reddish outside	Min: 6 Max: 11	Min: 0.5 Max: 1	long trichomes sparsely distributed along the tube; slightly pubescent	Min: 3.5 Max: 6	corolla lobes almost the same lenght as the corolla tube	Min: 3 Max: 4	pistillode is almost the same size as the corolla tube	Min: 0.5 Max: 1	slightly pubescent	long acuminate acute	up to 1/3 of the anther length; c. 1/2 of anther lenght	vinaceous to violet	obovoid	Min: 18 Max: 24	Min: 12 Max: 18	smooth	Fusiform	smooth	Min: 5 Max: 6	Mean: 2	De Candolle, 1864; Badillo, 1967, 1971; IBPGR, 1988
Vasconcellea crassipetala	Ecuador, Colombia	wild	premontane wet forests Cloud forests Montane forests	Min: 1500 Max: 2500	tree	Min: 3.5 Max: 5	dioecious	evergreen	Min: 25 Max: 38	Min: 50 Max: 50	lobed, deeply lobed	Mean: 5	attenuate acute	Min: 58 Max: 63	glabrous bellow	white	glabrous	Min: 35 Max: 40	sulcate	long	Min: 10 Max: 12	entire lobed	white	Min: 25 Max: 40	Min: 10 Max: 20	trichomes distributed mostly on the upper part of the tube; Densely pubescent	Min: 1.5 Max: 3	corolla lobes shorter than the corolla tube	Min: 2.7 Max: 5	shorter than ½ the length of the corolla tube	Min: 1.9 Max: 4.0	glabrous	long acuminate acute	almost the same size of the anther length; longer than the anther length	orange	fusiform prolate	Min: 6 Max: 8	Min: 5 Max: 6	sulcate	oval	rounded projections; acute projections	Min: 5.5 Max: 7	Mean: 4	IBPGR, 1988, 2000; Carvalho, 2013
Vasconcellea glandulosa	Bolivia, Argentina, Peru, Brazil	wild	Amazonia seasonally dry forest, Wet forests (extra-amazonia) Premontane wet forests, Cloud forests, Montane forests	Min: 300 Max: 3000	tree, shrub	Min: 0.6 Max: 8	dioecious	evergreen	Min: 6 Max: 30	Min: 5 Max: 24	lobed, simple, deeply lobed	Min: 1 Max: 7	attenuate, acuminate or caudate	Min: 4 Max: 36	glabrous bellow Pubescent bellow	white	glabrous, pubescens	Min: 18 Max: 30	slightly angled, strongly angled	indistinc, short but well-defined	Min: 5 Max: 8	entire lobed	green, white	Min: 16 Max: 28	Min: 0 Max: 15	long trichomes sparsely distributed along the tube, densely pubescent, slightly pubescent	Min: 9 Max: 16	corolla lobes shorter than the corolla tube	Min: 3 Max: 9	pistillode is around ½ of corolla tube length, pistillode is exceeding ½ the length of the corolla tube	Min: 0.7 Max: 2	glabrous; slightly pubescent; densely pubescen	acute	up to 1/3 of the anther length	-	fusiform	Min: 5 Max: 11	Min: 1 Max: 2.5	angled, with strong ridges	fusiform	smooth, rounded projections	Min: 4 Max: 4.6	Min: 2.5 Max: 2.8	De Candolle, 1864; Badillo, 1967, 1971; IBPGR, 1988
Vasconcellea goudotiana	Colombia, Ecuador (recent introduction), Venezuela	wild, home gardens	premontane wet forests. cloud forests	Min: 600 Max: 4000	tree, shrub	Min: 4 Max: 7	dioecious	evergreen	Min: 15 Max: 26	Min: 20 Max: 25	lobed, deeply lobed, truly divided	Min: 3 Max: 5	attenuate, acuminate or caudate, acute	Min: 3 Max: 35	glabrous bellow	green, white, reddish outside	glabrous	Min: 17 Max: 25	strongly angled	indistinct, short but well-defined	Min: 4 Max: 7.3	entire lobed	green, reddish outside	Min: 17 Max: 20	Min: 12 Max: 22	glabrous, puberulent, densely pubescent	Min: 12 Max: 20	corolla lobes shorter than the corolla tube	Min: 4 Max: 6	shorter than ½ the length of the corolla tube. pistillode is around 1/2 of corolla tube length	Min: 0.9 Max: 1.5	glabrous; slightly pubescent	acute	up to 1/3 of the anther length	yellow; orange; vinaceous to violet	prolate obovoid globose	Max: 10	Max: 5	smooth, angled	fusiform	rounded projections; acute projections	Min: 6 Max: 7	Min: 3 Max: 5	Badillo, 1967, 1973; IBPGR, 1988
Vasconcellea horovitziana	Ecuador	wild	Wet forests (extra-amazonia)	Min: 200 Max: 500	liana		dioecious	evergreen	Min: 10 Max: 16	Min: 11 Max: 22.5	lobed	Min: 3 Max: 3	attenuate acuminate or caudate acute	Min: 6.5 Max: 18	glabrous bellow	green, yellow	glabrous	Min: 20 Max: 22	smooth	long	Min: 3 Max: 4.6	entire divided	green, yellow	Min: 18 Max: 35	Min: 9 Max: 17	long trichomes sparsely distributed along the tube, slightly pubescent	Min: 12 Max: 25	corolla lobes shorter than the corolla tube	Min: 5 Max: 7	shorter than ½ the length of the corolla tube. pistillode is around 1/2 of corolla tube length	Min: 1 Max: 1.2	glabrous; slightly pubescent	obtuse rounded sinuate	c. 1/2 of anther lenght almost the same size of the anther length	yellow	obovoid	Mean: 6	-	smooth	fusiform oval	smooth rugose, acute projections	Min: 8 Max: 9	Min: 5.5 Max: 6.5	Badillo, 1967, 1971, 1993, 2000; IBPGR, 1988
Vasconcellea longiflora	Ecuador, Colombia	wild	cloud forests Montane forests	Min: 1000 Max: 1700	tree, shrub	Mean: 1	dioecious	evergreen	Min: 19 Max: 30	Min: 7 Max: 11	simple	-	attenuate acuminate or caudate	Min: 6 Max: 11	Glabrous bellow	-	-	-	-	-	-	-	green	Min: 26 Max: 35	Min: 9 Max: 12	long trichomes sparsely distributed along the tube	Min: 14 Max: 20	corolla lobes almost the same lenght as the corolla tube Corolla lobes longer than the corolla tube	Min: 5	shorter than ½ the length of the corolla tube	Min: 1.2 Max: 1.5	glabrous	long acuminate acute	almost the same size of the anther length	orange	globose	Min: 2 Max: 2.5	Min: 2 Max: 2.5	smooth	-	rounded projections	Mean: 8	Mean: 6	IBPGR, 1988; Badillo, 2000; Carvalho, 2013
Vasconcellea microcarpa	Ecuador, Peru, Colombia, Venezuela, Brazil, Bolivia, Costa Rica, Panama	wild	Amazonia. premontane wet forests. cloud forests	Min: 0 Max: 2900	tree	Min: 0.4 Max: 9 Mean: 2.53	dioecious	evergreen	Max: 40	Max: 45	lobed simple, deeply lobed	-	attenuate, acute	-	glabrous bellow; pubescent bellow	green, yellow	glabrous	-	smooth	long	-	entire	green, white, yellow	-	-	glabrous. long trichomes sparsely distributed along the tube, densely pubescent	-	corolla lobes shorter than the corolla tube	-	shorter than ½ the length of the corolla tube. pistillode is around 1/2 of corolla tube length	-	glabrous. slightly pubescent	acute sinuate	up to 1/3 of the anther length. c. 1/2 of anther lenght	yellow orange red	ovoid. Prolate. Obovoid. globose	Min: 3 Max: 5	Min: 1.5 Max: 3	smooth angled	fusiform	rounded projections, longitudinal ridges	-	-	De Candolle, 1864; Badillo, 1967, 1971; IBPGR, 1988
Vasconcellea monoica	Ecuador, Bolivia, Peru, Colombia	wild, home gardens	Amazonia Wet forests (extra-amazonia) Premontane wet forests Montane forests	Min: 300 Max: 3000	tree, shrub	Min: 0.75 Max: 4	monoecious	evergreen	Min: 30 Max: 40	Min: 15 Max: 40	lobed	Max: 5 Mean: 3	attenuate, acuminate or caudate, cute	Min: 10 Max: 25	glabrous bellow	white, yellow	glabrous	Min: 30 Max: 40	smooth	indistinct, long, short but well-defined	Mean: 10	entire divided	white, Yellow	Min: 18 Max: 32	-	trichomes distributed mostly on the upper part of the tube, densely pubescent	Min: 9 Max: 20	corolla lobes almost the same lenght as the corolla tube. corolla lobes shorter than the corolla tube	Min: 5 Max: 7	shorter than ½ the length of the corolla tube. pistillode is around 1/2 of corolla tube length	Min: 1.5 Max: 2	glabrous; slightly pubescent	obtuse; acute	up to 1/3 of the anther length	yellow orange	ovoid Prolate Globose	Min: 6 Max: 7.5	Min: 5 Max: 6	smooth	fusiform, rounded	acute projections	Mean: 10	Min: 5.5 Max: 8	De Candolle, 1864; Badillo, 1967, 1971; IBPGR, 1988
Vasconcellea omnilingua	Ecuador	wild	cloud forests. montane forests	Min: 900 Max: 2100	tree, shrub		dioecious	evergreen	Min: 15 Max: 20	Min: 15 Max: 20	lobed	Min: 3 Max: 3	attenuate, obtuse, acute	Min: 20 Max: 25	glabrous bellow	-	-	-	-	-	-	-	-	Min: 19 Max: 22	Min: 15 Max: 20	glabrous, slightly pubescent	Min: 13 Max: 15	corolla lobes shorter than the corolla tube	Min: 5 Max: 7	shorter than ½ the length of the corolla tube. pistillode is around 1/2 of corolla tube length	Min: 0.8 Max: 1.5	glabrous	obtuse; acute; rounded	1/3 of the anther length. c. 1/2 of anther lenght	-	-	-	-	-	-	-	-	-	IBPGR, 1988; Badillo, 2000
Vasconcellea palandensis	Ecuador	wild	premontane wet forests	Min: 1000 Max: 2500	tree	Mean: 6	dioecious	evergreen	Min: 8 Max: 42.5	Min: 3.5 Max: 13.5	truly divided	Min: 5 Max: 9		Mean: 64	pubescent bellow	green, yellow, reddish outside	pubescent	Min: 45 Max: 60	strongly angled	Long	Min: 7 Max: 10	entire lobed	green, yellow	Min: 30 Max: 40	Min: 3 Max: 9	glabrous	Min: 15 Max: 22	corolla lobes almost the same lenght as the corolla tube	Min: 6 Max: 7	shorter than ½ the length of the corolla tube	Min: 1.4 Max: 2.5	slightly pubescent	obtuse; acute	up to 1/3 of the anther length	orange	globose	Min: 7,2 Max: 8,5	Min: 6.4 Max: 8.2	smooth, angled	fusiform	acute projections	Min: 6 Max: 7	Min: 4 Max: 5	Badillo, 1967, 1971, 1993; IBPGR, 1988
Vasconcellea parviflora	Ecuador, Peru	wild, occasionally used as ornamental	seasonally dry forest. arid places	Min: 11 Max: 1300	shrub	Min: 1 Max: 4	dioecious	deciduous	Min: 10 Max: 30	Min: 6 Max: 25	lobed, deeply lobed	Min: 3 Max: 7	acute	Min: 8 Max: 20	glabrous bellow	pink	glabrous	Min: 20 Max: 25	sulcate	long	Mean: 3	entire	pink, reddish outside	Min: 12 Max: 26	Min: 1 Max: 12	glabrous; long trichomes sparsely distributed along the tube; densely pubescent	Min: 8 Max: 18	corolla lobes shorter than the corolla tube	Min: 3 Max: 6	shorter than ½ the length of the corolla tube	Min: 0.7 Max: 2.0	glabrous; slightly pubescent	acute	shorter than 1/3 of the anther length	orange vinaceous to violet, red	pyriform	Min: 2 Max: 2.5	Min: 1 Max: 1.2	with trong ridges, sulcate	fusiform	smooth, rounded projections	Min: 1.7 Max: 5.1	Min: 1 Max: 3	De Candolle, 1864; Badillo, 1967, 1971; IBPGR, 1988
V. pentalobis	Peru	wild	premontane wet forests, montane forests	Min: 1300 Max: 3200	tree	Min: 6 Max: 8	dioecious	evergreen	Min: 30 Max: 50	Min: 30 Max: 39	slightly crowded at top of tree, palmately compound	Mean: 5	acute	Min: 40 Max: 50	glabrous bellow	green-reddish with Petals yellowish	glabrous	Min: 40 Max: 50	smooth	short but well-defined	Min: 5.5 Max: 7	divided, apically often split in 2-3 ends	-	-	-	-	Min: 16 Max: 24	-	-	-	-	-	-	-	yellow-greenish with white dots	globose	Min: 5 Max: 6.5	Min: 5 Max: 6	smooth	ellipsoidal	rounded projections	Min: 4 Max: 5	Min: 3.5 Max: 4	This study
V. peruviensis	Peru	wild, occasionally used as ornamental	premontane wet forests, montane forests	Min: 1200 Max: 1800	tree, shrub	Min: 3 Max: 4	monoecious	evergreen	Min: 20 Max: 25	Min: 24 Max: 32	lobed, palmately compound	Min: 4 Max: 5	acute to acuminate	Min: 25 Max: 35	glabrous bellow	yellow-white	glabrous	Min: 33 Max: 45	smooth	short but well-defined	Min: 5.7 Max: 12	apically often split in 2 ends	yellow-white outside and inside	Min: 34 Max: 45	Min: 1 Max: 3	-	Min: 18 Max: 22	corolla lobes longer than the corolla tube, 18 to 22 mm	Min: 6 Max: 9	-	Min: 2 Max: 3	pilose filaments	acute	-	yellow-orange	globose	Min: 10 Max: 18	Min: 6 Max: 7	smooth	ellipsoidal	large and conical protuberances	Min: 6 Max: 8	Min: 4.5 Max: 5	This study
Vasconcellea pubescens	Colombia, Ecuador, Venezuela, Peru, Bolivia, Panama, Chile, Costa Rica	commercial, home garden, tolerated, wild	cloud forests	-	tree, shrub	Min: 1.2 Max: 7	dioecious	evergreen	-	-	lobed, deeply lobed	Min: 5 Max: 7 Mean: 7	attenuate acute	-	pubescent bellow	green white yellow	glabrous, pubescent	-	slightly angled	indistinct, short but well-defined	-	entire lobed	green, white	-	-	long trichomes sparsely distributed along the tube	-	corolla lobes almost the same lenght as the corolla tube	-	pistillode is around 1/2 of corolla tube length	-	glabrouse; sightly pubescent	obtuse acute	up to 1/3 of the anther length	orange	ovoid. prolate	Min: 6 Max: 15	Min: 3 Max: 8	angled	fusiform	rounded projections	Min: 4 Max: 5	Min: 3 Max: 3.5	De Candolle, 1864; Badillo, 1967, 1971; IBPGR, 1988
Vasconcellea pulchra	Ecuador, Colombia	wild	Premontane wet forests Cloud forests Montane forests	Min: 1000 Max: 3000	tree, shrub	Min: 2 Max: 5	dioecious	evergreen	Min: 30 Max: 47	Min: 8 Max: 28	simple		acuminate or caudate obtuse, acute	Min: 2 Max: 18	glabrous bellow Pubescent bellow	green, write	glabrous	Min: 23 Max: 25	smooth	short but well-defined	Mean: 5	entire	green, reddish outside	Min: 26 Max: 32	Min: 10 Max: 18	glabrous Slightly pubescent	Min: 14 Max: 17	corolla lobes almost the same lenght as the corolla tube	Min: 7 Max: 8	pistillode is around ½ of corolla tube length	Min: 1 Max: 1.5	Glabrous Slightly pubescent	obtuse acute	shorter than 1/3 of the anther length	orange, red	fusiform	Min: 3.5 Max: 4	Min: 2 Max: 2.2	smooth	fusiform	rounded projections, acute projections	Min: 6 Max: 6.5	Min: 4 Max: 4.5	IBPGR, 1988; Badillo, 1993, 2000; Carvalho, 2013;
Vasconcellea quercifolia	Argentina, Bolivia, Brazil, Paraguay, Peru	wild, home gardens, fences	Seasonally dry forest, Montane forests, Wet forests (extra-amazonia), Premontane wet forests, Arid places	Min: 20 Max: 1800	tree, shrub	Min: 0.5, Max: 15	dioecious	deciduous	Min: 5, Max: 33	Min: 2 Max: 23	lobed simple	Min: 1 Max: 1	attenuate, acuminate or caudate, acute, obtuse	Min: 2, Max: 9	glabrous bellow	green	glabrous	Min: 10 Max: 18	slightly angled, strongly angled	indistinct, long short but well-defined	Min: 1.8 Max: 3	entire	green	Min: 10 Max: 14	Min: 2 Max: 5	densely pubescent; slightly pubescent	Min: 6 Max: 8	corolla lobes shorter than the corolla tube	Min: 3 Max: 4	shorter than ½ the length of the corolla tube	Min: 0.7 Max: 1.5	densely pubescent	obtuse; acute	up to 1/3 of the anther length	yellow, orange	obovoid, Pyriform	Min: 2 Max: 8	Min: 1.5 Max: 4	angled	oval	smooth rounded projections	Min: 4 Max: 5	Min: 3 Max: 3.5	De Candolle, 1864; Badillo, 1967, 1971; IBPGR, 1988
Vasconcellea sphaerocarpa	Colombia	wild	premontane wet forests. cloud forests. montane forests	Min: 600 Max: 3600	tree	Min: 1 Max: 6	dioecious	evergreen	Min: 30 Max: 37	Min: 25 Max: 54	lobed, deeply lobed	Min: 3 Max: 5	attenuate. acuminate or caudate	Min: 24 Max: 25	glabrous bellow		glabrous	Min: 20 Max: 45	smooth, slightly angled	short but well-defined	Min: 3 Max: 5	entire, divided	green, yellow	Min: 25 Max: 31	Min: 8 Max: 17	trichomes distributed mostly on the upper part of the tube; slightly pubescent	Min: 15 Max: 23	corolla lobes almost the same lenght as the corolla tube	Min: 3 Max: 4	shorter than ½ the length of the corolla tube, pistillode is around 1/2 of corolla tube length	Min: 1 Max: 1.7	glabrous	long acuminate, obtuse acute	shorter than 1/3 of the anther length	orange	globose	Min: 4 Max: 10	Min: 4 Max: 10	smooth	fusiform oval	laminar projections, rounded projections, acute projections	Min: 1 Max: 1.3	Min: 0.5 Max: 0.7	Badillo, 1967, 1971, 1993; IBPGR, 1988; Carvalho, 2013
Vasconcellea sprucei	Ecuador	wild	Wet forests (extra-amazonia). cloud forests. montane forests	Min: 1300 Max: 3400	tree, shrub	Min: 2 Max: 13	dioecious	evergreen	Min: 25 Max: 40	Min: 20 Max: 40	lobed, deeply lobed	Min: 3 Max: 5 Mean: 5	acuminate or caudate, acute	Min: 30 Max: 40	glabrous bellow pubescent bellow	yellow	glabrous	Min: 23 Max: 37	smooth	indistinct, short but well-defined	Min: 8 Max: 10	entire, lobed	yellow	Min: 25 Max: 35	Min: 7 Max: 21	trichomes distributed mostly on the upper part of the tube; slightly pubescent	Min: 16 Max: 20	corolla lobes shorter than the corolla tube	Min: 5.5 Max: 6.3	shorter than ½ the length of the corolla tube	Min: 1 Max: 2.0	glabrous; slightly pubescent	obtuse; rounded	c. 1/2 of anther lenght	yellow	obovoid	Mean: 5.5	Mean: 4	angled	oval, rounded	rounded projections	-	-	IBPGR, 1988; Badillo, 2000; Carvalho, 2013
Vasconcellea stipulata	Ecuador	wild, home gardens	seasonally dry forest cloud forests	Min: 1100 Max: 2874	tree, shrub	Min: 2 Max: 10	dioecious	deciduous	-	-	lobed	-	acuminate or caudate, acute	-	glabrous bellow	orange	glabrous	Min: 15 Max: 24	slightly angled, sulcate	long	Min: 4 Max: 8	entire, divided, lobed	yellow orange	-	-	long trichomes sparsely distributed along the tube, densely pubescent	-	corolla lobes shorter than the corolla tube	-	pistillode is exceeding ½ the length of the corolla tube pistillode is almost the same size as the corolla tube	-	glabrous; slightly pubescent	acute	c. 1/2 of anther lenght	yellow	ovoid	-	-	sulcate	fusiform rounded	rugose rounded projections	-	-	IBPGR, 1988; Badillo, 2000; Carvalho, 2013
Vasconcellea weberbaueri	Ecuador, Peru	wild	premontane wet forests, montane forests	Min: 1500 Max: 3000	tree, shrub	Min: 2 Max: 9	dioecious	evergreen	Min: 30 Max: 40	Min: 20 Max: 40	lobed simple, deeply lobed	Min: 3 Max: 7	attenuate, acuminate or caudate, acute	Min: 22 Max: 40	glabrous bellow	-	glabrous	Min: 15 Max: 18	strongly angled	short but well-defined	Min: 2.5 Max: 3	divided	green, white, yellow, reddish outside	Min: 20 Max: 34	Min: 2 Max: 10	glabrous, trichomes distributed mostly on the upper part of the tube, densely pubescent	Min: 13 Max: 20	corolla lobes shorter than the corolla tube	Min: 5.5 Max: 6.5	shorter than ½ the length of the corolla tube	Min: 1.4 Max: 2.5	slightly pubescent	obtuse, acute	up to 1/3 of the anther length	yellow, orange	pyriform	-	Min: 4.5 Max: 5.5	angled	fusiform	smooth, rounded projections	Mean: 7	Mean: 4	IBPGR, 1988; Badillo, 2000; Carvalho, 2013
References
Badillo VM. 1993. Caricaceae, segundo esquema. Revista de la Facultad de Agronomía de la Universidad de Venezuela, 43: 1–111.
Carvalho FA. 2013. e–Monograph of Caricaceae. Vers. 1, Nov. 2013. Available from http://herbaria.plants.ox.ac.uk/bol/caricaceae.
Badillo VM. 2000. Carica L. vs. Vasconcella St. Hil. (Caricaceae): con la rehabilitación de este último. Ernstia, 10: 74–79.
Badillo VM. 1971. Monografia de la familia Caricaceae. Asociación de profesores, Universidad Central de Venezuela, Facultad de Agronomía, Maracay, Venezuela.
Badillo VM. 1967. Esquema de las Caricáceas. Agron. Tropical Maracay, 17: 245–272.
De Candolle AP. 1864. Prodromus systematis naturalis regni vegetabilis sive enumeratio contracta ordinum generum specierumque plantarum huc usque cognitarum juxta methodi naturalis normas digesta. Vol. 16. Treuttel et Würtz. Paris. pp. 413-420.
IBPGR.1988. Descriptors for papaya. International Board for Plant Genetic Resources. Rome. pp. 34.
